# Supplementary material for: Consumers’ opinions on warning labels on food packages: A qualitative study in Brazil
Source: PLoS One. 2019 Jun 26;14(6):e0218813. doi: 10.1371/journal.pone.0218813 (PMC6594644; doi:10.1371/journal.pone.0218813)
Supplement: S1 File — (XLSX) [file pone.0218813.s001.xlsx]

## Sheet: Sheet1
Documento	Segmentos codificados	Códigos	Comentário
GOI_Grupo Feminino_AB	Por exemplo a minha filha ela gosta muito de bolacha minha filhinha de 3 anos ela abre o pacote ela comeu o pacote inteiro eu já não deixaria ela comer um pacote inteiro daria apenas três ou quatro bolachas não colocaria no lanchinho da escola um pacote fechado que é uma coisa que eu faço
GOI_Grupo Feminino_AB	E eu não deixaria de consumir um produto por que ele tem alto teor de açúcar mas eu diminuiria na quantidade
GOI_Grupo Feminino_AB	ia tentar diminuir o açúcar
GOI_Grupo Feminino_AB	Se fosse um produto que eu goste muito eu não comer em excesso também eu tentaria diminuir
GOI_Grupo Masculino_AB	Eu vou diminuir o consumo.
GOI_Grupo Masculino_AB	A partir do momento que você chega lá e ver um leite condensado está o alerta que está alta em açúcar eu vou reduzir o consumo.
GOI_Grupo Masculino_AB	Eu diminuiria.
GOI_Grupo Masculino_AB	se fosse uma coisa que eu gostasse muito eu tentaria diminuir
GOI_Grupo Masculino_AB	Eu vou pegar o produto e vou tentar diminuir
POA_Grupo Feminino_AB	Eu ficaria chocada, mas, se fosse a marca que eu gosto que me desse esse choque eu continuaria, talvez diminuiria na quantidade.
POA_Grupo Feminino_AB	Eu sou muito fiel as marcas eu até continuaria comprando,porém, menos eu reduzir a quantidade, mas, não pararia
POA_Grupo Feminino_AB	Sim, mas, diminuiria talvez
POA_Grupo Feminino_AB	Talvez na hora de usar ne
POA_Grupo Feminino_AB	Por exemplo um nescau ao invés de usar duas ou três colherinhas usaria duas tem gente que gosta de atolar o nescau seria difícil, mas, diminuiria, mas, eu não deixaria de comprar
POA_Grupo Feminino_AB	Eu reduziria também, mas, não deixaria de comprar e também incentivar ia as marcas concorrentes a fazer o mesmo (começam todas a falar ao mesmo tempo, todas com a mesma ideia de reduzir a quantidade de uso,porém, não, deixaria de comprar)
POA_Grupo Feminino_CD	Eu iria diminuir só, eu não iria trocar.
POA_Grupo Feminino_CD	Poxa não vou comer mais, vou diminuir (risos).
POA_Grupo Feminino_CD	Se for um produto que se usa muito e a gente gosta, iria diminuir.
POA_Grupo Feminino_CD	Eu não ia deixar de usar, mas eu ia diminuir também com certeza porque quando eu gosto de um produto eu fico fiel.
POA_Grupo Feminino_CD	Eu começaria com redução. Ia reduzir a quantidade se for um produto que eu consumisse várias vezes na semana.
POA_Grupo Masculino_AB	Eu diminuiria de comer o produto.
POA_Grupo Masculino_AB	Compraria e diminuiria o consumo por esse alto em açúcar.
POA_Grupo Masculino_AB	Tem que moderar.
POA_Grupo Masculino_AB	Se eu como diariamente eu compraria com remorso, mas moderado.
POA_Grupo Masculino_AB	Um exemplo, isso aqui, eu não sou diabético, eu vou começar a usar o produto com moderação.
POA_Grupo Masculino_AB	Diminuiria o consumo.
POA_Grupo Masculino_AB	Sim, se o cara tem problema de diabetes ele vai diminuir, ele vai continuar tomando, mas ele não vai tomar a mesma quantidade porque ele sabe que faz mal, ele sabe que tem ‘alto em açúcar’ agora.
POA_Grupo Masculino_AB	O cara vai levar, só que vai diminuir.
POA_Grupo Masculino_AB	Diminuiria.
POA_Grupo Masculino_AB	Sim é obvio, diminuiria. Não diluiria, diminuiria o consumo.
POA_Grupo Masculino_AB	Diminuiria ou tentaria mudar de marca.
POA_Grupo Masculino_AB	Sim.
REC_Grupo Feminino_AB	Eu levo, mas eu levo menos.
REC_Grupo Feminino_AB	Mas talvez com moderação.
REC_Grupo Feminino_AB	... Talvez com moderação. No dia que eu achar que vai atrapalhar realmente, aí está na hora de parar, as minhas taxas estão elevadas, vou deixar de comprar esse produto.
REC_Grupo Feminino_AB	É o arroz, todo dia eu cozinho arroz, todo dia como arroz e vejo um negócio desse, vou diminuir a quantidade de arroz.
REC_Grupo Feminino_AB	Eu acho que diferente dela eu iria comum alerta desse, se eu sou fiel à marca, se eu já comprava, eu consumo constantemente, eu ia com essa informação diminuir a minha ingestão, eu iria comer menos, iria moderar na ingestão, já que eu consumo com frequência.
REC_Grupo Feminino_AB	É porque vai variar de cada dieta ou de cada forma da pessoa levar no dia a dia, tem dois casos aí, o primeiro caso seria aquela pessoa que leva uma vida sedentária e que ela compraria com alto teor de açúcar talvez ou diminuiria e passaria a comprar menos,
REC_Grupo Feminino_AB	Eu reduziria.
REC_Grupo Feminino_AB	Se é um alimento que eu já consumo, que está na minha rotina de al9imentação, principalmente do meu filho eu reduzo a ingestão, eu tenho mais cuidado na ingestão. Reduzindo aos poucos né?
REC_Grupo Feminino_AB	Se o consumo é regularmente então eu vou diminuir a quantidade a ponto de não consumir mais aquilo ali. Aí já seria não consumir.
REC_Grupo Feminino_AB	Se é uma coisa que eu consumo sempre então eu vou reduzindo, reduzindo.
REC_Grupo Feminino_AB	Eu reduzo a quantidade de açúcar que eu estou consumindo.
REC_Grupo Feminino_CD	Eu como já teria costume de utilizar esse produto eu continuaria comprando só usaria com moderação em relação aos outros ingredientes que posso usar no dia a dia em relação a Açúcar já que tem tantos diminuirá em outra coisa
REC_Grupo Masculino_CD	Você vai ter que tomar em menor quantidade ou você não toma.
SP_Grupo Feminino_AB	Eu não iria me assustar, mas assim, vamos supor; se eu compro três, eu deixaria de comprar três e passaria a comprar 1 só, porque eu sei que isso tem uma quantidade muito maior de açúcar do que eu achava que tinha. Então eu me alertaria nesse sentido. Não que eu não comprasse, mas eu compraria menos, porque a potência de açúcar é muito mais do que eu imaginava, do que eu podia ter conhecimento.
SP_Grupo Feminino_AB	Igual, eu falei eu não deixo de fazer, eu só vou diminuir.
SP_Grupo Feminino_CD	Eu pegaria. Só pra comer um pouquinho.
SP_Grupo Feminino_CD	Como aqui ‘Alto em açúcar’, muita quantidade de açúcar, é excesso, então, ao meu ver eu tenho que atentar à isso e eu posso até consumir, mas moderado, não excessivo, mas moderadamente.
SP_Grupo Feminino_CD	É, como eu posso dizer ‘cuidado’, ‘cuidado com isso’ que excessivo pode ser prejudicial à saúde, agora, se consumir em pouca quantidade, então beleza.
SP_Grupo Feminino_CD	Vou consumir menos.
SP_Grupo Feminino_CD	Na verdade eu fiquei aqui pensando e mudei de ideia, eu falei que não pegaria, mas se é uma coisa que eu estou acostumada a comprar eu acho que compraria sim, só que ia usar moderado, é não abusar, compraria sim.
SP_Grupo Masculino_CD	Uma vez por mês.
SP_Grupo Masculino_CD	Mas eu vou falar francamente, poderia ser qualquer produto aqui, foi o que ela falou, eu compraria, mas usaria com moderação. Exatamente.
SP_Grupo Masculino_CD	Usaria um pouco, guardaria. Com moderação. É como ele falou, usar com moderação, uma barra de chocolate extremamente doce, você não precisa comer ela inteira, come um pedacinho. Divide com todo mundo.
